# Supplementary material for: Tailoring Hydrogel Sheet Properties through Co-Monomer Selection in AMPS Copolymer Macromers
Source: Polymers (Basel). 2024 Sep 5;16(17):2522. doi: 10.3390/polym16172522 (PMC11397928; doi:10.3390/polym16172522)
Supplement: Supplementary file 1 [file polymers-16-02522-s001.zip]

Archive with 1 entries (1 files):
- polymers-3156247-supplementary.pdf
